# Supplementary material for: Effects of Ball Milling Time and Sintering Temperature on the Microstructure and Mechanical Properties of Mg-Al-Ti Alloy
Source: Materials (Basel). 2025 Oct 29;18(21):4936. doi: 10.3390/ma18214936 (PMC12610678; doi:10.3390/ma18214936)
Supplement: Supplementary file 1 [file materials-18-04936-s001.zip]

Archive with 1 entries (1 files):
- materials-3892676-supplementary.pdf
